# Supplementary material for: Restoring Colistin Sensitivity in Multidrug-Resistant Pathogenic E. coli Using Cinacalcet Hydrochloride
Source: Int J Mol Sci. 2024 Oct 28;25(21):11574. doi: 10.3390/ijms252111574 (PMC11546906; doi:10.3390/ijms252111574)
Supplement: Supplementary file 1 [file ijms-25-11574-s001.zip]

Archive with 2 entries (2 files):
- Supplementary Materials.pdf
- Table.S2.xlsx
