# Supplementary material for: Restoring Colistin Sensitivity in Multidrug-Resistant Pathogenic E. coli Using Cinacalcet Hydrochloride
Source: Int J Mol Sci. 2024 Oct 28;25(21):11574. doi: 10.3390/ijms252111574 (PMC11546906; doi:10.3390/ijms252111574)
Supplement: Supplementary file 1 [file ijms-25-11574-s001.zip › Table.S2.xlsx]

## Sheet: Sheet1
Serial No.	name of medicine	Cas	OD600
1	Cyproheptadine hydrochloride sesquihydrate	41354-29-4	1.153
2	Indomethacin	53-86-1	0.941
3	Pentoxifylline	6493-05-6	0.983
4	Ziprasidone hydrochloride monohydrate	138982-67-9	0.93
5	Bendamustine hydrochloride	3543-75-7	0.935
6	Quetiapine	111974-69-7	1.083
7	Docetaxel trihydrate	148408-66-6	1.043
8	Loperamide hydrochloride	34552-83-5	0.981
9	Tamsulosin hydrochloride	106463-17-6	1.093
10	Gemcitabine	95058-81-4	1.25
11	Colchicine	64-86-8	1.079
12	Dextromethorphan HBr monohydrate	6700-34-1	1.325
13	Chlorambucil	305-03-3	0.735
14	Aminoguanidine hydrochloride	1937-19-5	0.667
15	Lenvatinib	417716-92-8	0.624
16	Ziprasidone hydrochloride	122883-93-6	0.672
17	Docetaxel	114977-28-5	0.842
18	Retinoic acid	302-79-4	0.935
19	Ifosfamide	3778-73-2	1.021
20	Carboplatin	41575-94-4	1.099
21	Amphotericin B	1397-89-3	1.099
22	Theophylline	58-55-9	1.112
23	Dexamethasone	50-02-2	1.11
24	Methoxamine hydrochloride	61-16-5	1.127
25	Ticarcillin disodium	4697-14-7	0.756
26	Biotin	58-85-5	0.585
27	Gramicidin	1405-97-6	0.816
28	Albendazole	54965-21-8	0.626
29	5-Azacytidine	320-67-2	0.478
30	Desonide	638-94-8	0.825
31	Clomiphene citrate	50-41-9	0.042
32	Nadolol	42200-33-9	0.84
33	Nicardipine hydrochloride	54527-84-3	0.913
34	Lovastatin	75330-75-5	0.917
35	Cyclophosphamide hydrate	6055-19-2	0.857
36	Metoclopramide hydrochloride	7232-21-5	1.08
37	Cephalothin sodium	58-71-9	0.807
38	Niclosamide	50-65-7	0.038
39	Ursodeoxycholic acid	128-13-2	0.645
40	Pyridostigmine bromide	101-26-8	0.719
41	Metformin hydrochloride	1115-70-4	0.787
42	Meloxicam	71125-38-7	0.905
43	Desloratadine	100643-71-8	0.728
44	Carbamazepine	298-46-4	0.843
45	Cyclosporin A	59865-13-3	0.921
46	Memantine hydrochloride	41100-52-1	0.939
47	Captopril	62571-86-2	0.886
48	Carbenicillin disodium	4800-94-6	1.121
49	Carprofen	53716-49-7	0.755
50	Cyclobenzaprine hydrochloride	6202-23-9	0.793
51	Rapamycin	53123-88-9	1.009
52	Nitazoxanide	55981-09-4	0.874
53	Tofacitinib Citrate	540737-29-9	0.901
54	Isotretinoin	4759-48-2	1.07
55	Lenalidomide	191732-72-6	1.105
56	Tucatinib	937263-43-9	0.995
57	Panobinostat	404950-80-7	1.108
58	Zanamivir	139110-80-8	1.001
59	Dexmedetomidine	113775-47-6	1.021
60	Nortriptyline hydrochloride	894-71-3	0.96
61	Clopidogrel hydrogen sulfate	120202-66-6	0.888
62	Cabazitaxel	183133-96-2	0.937
63	Daunorubicin hydrochloride	23541-50-6	0.045
64	Ibrutinib	936563-96-1	0.97
65	KPT330,(E)-	1421923-86-5	0.941
66	Aprepitant	170729-80-3	1.097
67	Obeticholic Acid	459789-99-2	1.088
68	Regorafenib	755037-03-7	1.067
69	Methazolamide	554-57-4	1.045
70	Rifabutin	72559-06-9	0.04
71	Ambrisentan	177036-94-1	0.88
72	Cefmenoxime hydrochloride	75738-58-8	0.055
73	Mepyramine maleate	59-33-6	1.108
74	Tivozanib	475108-18-0	1.029
75	Trametinib	871700-17-3	1.011
76	Duvelisib	1201438-56-3	0.994
77	Pantoprazole sodium	138786-67-1	1.054
78	Pramipexole dihydrochloride hydrate	191217-81-9	1.063
79	Oxytocin	50-56-6	1.071
80	Omadacycline	389139-89-3	1.079
81	Larotrectinib	1223403-58-4	1.155
82	Iron sucrose	8047-67-4	0.944
83	Trametinib (DMSO solvate)	1187431-43-1	0.934
84	5,5-Dimethyloxazolidine-2,4-dione	695-53-4	1.097
85	Gallamine triethiodide	65-29-2	1.067
86	Ropivacaine hydrochloride monohydrate	132112-35-7	1.027
87	Dantrolene	7261-97-4	1.066
88	Bendamustine	16506-27-7	1.087
89	Lenvatinib mesylate	857890-39-2	0.961
90	Metformin	657-24-9	1.115
91	Nicardipine	55985-32-5	1.006
92	Regorafenib monohydrate	1019206-88-2	0.967
93	Lefamulin acetate	1350636-82-6	0.043
94	Fosfomycin sodium	26016-99-9	0.887
95	Prazosin	19216-56-9	0.977
96	L-Cycloserine	339-72-0	1.115
97	DL-Adrenaline Hydrochloride	329-63-5	1.286
98	Brompheniramine maleate	980-71-2	0.99
99	Sumatriptan succinate	103628-48-4	1.083
100	Thalidomide	50-35-1	1.069
101	Pioglitazone	111025-46-8	1.056
102	Losartan potassium	124750-99-8	1.141
103	Eletriptan hydrobromide	177834-92-3	1.103
104	Valdecoxib	181695-72-7	0.986
105	Meropenem	96036-03-2	1.2
106	Betaxolol hydrochloride	63659-19-8	1.105
107	Rivastigmine	123441-03-2	0.9
108	Ropivacaine	84057-95-4	1.241
109	Ethynodiol diacetate	297-76-7	0.906
110	Prasugrel	150322-43-3	0.988
111	Proparacaine hydrochloride	5875-06-9	0.992
112	Acarbose	56180-94-0	1.07
113	Ciprofloxacin monohydrochloride	93107-08-5	0.994
114	Sitagliptin	486460-32-6	1.105
115	Probucol	23288-49-5	1.133
116	Clomipramine hydrochloride	17321-77-6	1.057
117	Zonisamide	68291-97-4	1.148
118	Meclofenamic acid sodium	6385-02-0	1.131
119	Nilutamide	63612-50-0	1.113
120	Estrone	53-16-7	0.902
121	Dronedarone hydrochloride	141625-93-6	0.93
122	Flurbiprofen	5104-49-4	0.785
123	Meclocycline sulfosalicylate salt	73816-42-9	1.105
124	Clofarabine	123318-82-1	0.795
125	Dimenhydrinate	523-87-5	0.942
126	Lactitol monohydrate	81025-04-9	1.088
127	Digitoxin	71-63-6	1.018
128	Oxantel Pamoate	68813-55-8	0.994
129	Diphenhydramine hydrochloride	147-24-0	1.056
130	Moxifloxacin hydrochloride	186826-86-8	0.036
131	D-Sorbitol	50-70-4	0.712
132	Fluvoxamine maleate	61718-82-9	1.048
133	Chlorhexidine dihydrochloride	3697-42-5	0.039
134	Prednisolone acetate	52-21-1	0.703
135	Carvedilol phosphate hemihydrate	610309-89-2	0.764
136	Nimodipine	66085-59-4	0.758
137	Miconazole	22916-47-8	0.037
138	Labetalol hydrochloride	32780-64-6	1.065
139	Riluzole	1744-22-5	1.027
140	Risperidone	106266-06-2	0.996
141	Ticlopidine hydrochloride	53885-35-1	1.07
142	Cefadroxil	50370-12-2	0.958
143	Fluocinolone (Acetonide)	67-73-2	0.811
144	Phenoxybenzamine hydrochloride	63-92-3	0.977
145	DL-trihexyphenidyl hydrochloride	58947-95-8	0.936
146	Sildenafil citrate	171599-83-0	0.896
147	Venlafaxine hydrochloride	99300-78-4	0.882
148	Crystal Violet	548-62-9	0.148
149	Sertraline hydrochloride	79559-97-0	0.037
150	Sotalol hydrochloride	959-24-0	1.091
151	Metoprolol tartrate	56392-17-7	0.976
152	Finasteride	98319-26-7	0.93
153	(S)-Timolol Maleate	26921-17-5	0.846
154	Flutamide	13311-84-7	0.901
155	Spironolactone	52-01-7	0.899
156	Tolazamide	1156-19-0	1.11
157	Chloramphenicol	56-75-7	0.849
158	Zileuton	111406-87-2	0.875
159	Progesterone	57-83-0	0.892
160	Dimethyl fumarate	624-49-7	1.009
161	Methyldopa	555-30-6	0.985
162	Clotrimazole	23593-75-1	0.052
163	Phenindione	83-12-5	1.096
164	Sunitinib	557795-19-4	0.843
165	Naproxen sodium	26159-34-2	1.053
166	Losartan	114798-26-4	0.854
167	Metyrapone	54-36-4	0.818
168	Tetracaine hydrochloride	136-47-0	1.124
169	Lincomycin hydrochloride monohydrate	7179-49-9	1.105
170	Dasatinib monohydrate	863127-77-9	0.998
171	Amiloride hydrochloride dihydrate	17440-83-4	1.044
172	Lapatinib ditosylate	388082-78-8	1.089
173	Ranolazine dihydrochloride	95635-56-6	1.075
174	Oxybutynin	5633-20-5	1.044
175	Pioglitazone hydrochloride	112529-15-4	0.997
176	Miconazole nitrate	22832-87-7	1.068
177	Dirithromycin	62013-04-1	0.036
178	Pyridoxine	65-23-6	0.948
179	Floxuridine	50-91-9	0.81
180	Ceftriaxone sodium hydrate	104376-79-6	0.043
181	Monobenzone	103-16-2	1.005
182	Yohimbine hydrochloride	65-19-0	1.032
183	Dorzolamide hydrochloride	130693-82-2	0.993
184	Penicillamine	52-67-5	1.006
185	5-Fluorouracil	51-21-8	0.712
186	Oxacillin sodium salt	1173-88-2	1.004
187	Desipramine hydrochloride	58-28-6	0.908
188	Ketotifen fumarate	34580-14-8	0.869
189	Flucytosine	2022-85-7	0.827
190	Dicloxacillin Sodium hydrate	13412-64-1	1.038
191	Etodolac	41340-25-4	1.003
192	Sulfamethizole	144-82-1	0.986
193	Fluoxetine hydrochloride	56296-78-7	1.214
194	Enasidenib	1446502-11-9	1.011
195	Almotriptan Malate	181183-52-8	1.127
196	5-Aminolevulinic acid hydrochloride	5451-09-2	1.077
197	Liothyronine sodium	55-06-1	1.036
198	Epirubicin hydrochloride	56390-09-1	1.005
199	Sacubitril/Valsartan	936623-90-4	1.119
200	Benzyl alcohol	100-51-6	1.004
201	Benzyl benzoate	120-51-4	1.024
202	Latanoprost	130209-82-4	1.172
203	Etidronic acid	2809-21-4	1.021
204	Isoniazid	54-85-3	1.287
205	Tranylcypromine (2-PCPA) hydrochloride	1986-47-6	0.936
206	2-Aminoethanethiol	60-23-1	0.97
207	Clofibrate	637-07-0	1.058
208	Fomepizole	7554-65-6	1.093
209	D-Panthenol	81-13-0	1.105
210	Vitamin K1	84-80-0	1.123
211	Inosine	58-63-9	1.117
212	Anastrozole	120511-73-1	1.18
213	Sunitinib Malate	341031-54-7	1.136
214	Probenecid	57-66-9	1.147
215	Clofazimine	2030-63-9	1.146
216	Mafenide hydrochloride	138-37-4	0.997
217	Etomidate	33125-97-2	0.949
218	Menadione	58-27-5	0.831
219	Sulindac	38194-50-2	1.02
220	Oxcarbazepine	28721-07-5	1.048
221	Atropine sulfate monohydrate	5908-99-6	0.931
222	Minoxidil	38304-91-5	1.1
223	Linezolid	165800-03-3	1.075
224	Bicalutamide	90357-06-5	0.993
225	Erlotinib	183321-74-6	1.167
226	Phenylephrine hydrochloride	61-76-7	1.098
227	Artesunate	88495-63-0	0.575
228	Zolmitriptan	139264-17-8	1.128
229	Betamethasone valerate	2152-44-5	0.857
230	D-Mannitol	69-65-8	0.805
231	Econazole	27220-47-9	0.859
232	Thioridazine hydrochloride	130-61-0	0.885
233	Cilostazol	73963-72-1	1.086
234	Guanidine hydrochloride	50-01-1	1.12
235	Celecoxib	169590-42-5	1.081
236	Clozapine	5786-21-0	1.07
237	Naphazoline hydrochloride	550-99-2	1.105
238	Edaravone	89-25-8	1.079
239	Eprosartan Mesylate	144143-96-4	1.076
240	Acetylcholine chloride	60-31-1	1.143
241	Benztropine mesylate	132-17-2	0.883
242	6-Mercaptopurine	50-44-2	0.952
243	Phenytoin sodium	630-93-3	1.017
244	Methylene Blue trihydrate	7220-79-3	0.922
245	Sodium Nitroprusside	14402-89-2	1.122
246	Aspirin	50-78-2	1.018
247	Cortisone acetate	50-04-4	0.97
248	Primidone	125-33-7	0.893
249	Haloperidol	52-86-8	0.871
250	Bupivacaine hydrochloride	18010-40-7	0.901
251	Procainamide hydrochloride	614-39-1	0.966
252	Sulfamethazine sodium	1981-58-4	0.95
253	4-Aminosalicylic acid	65-49-6	0.87
254	Betaine chloride	590-46-5	0.821
255	Sodium 4-aminosalicylate dihydrate	6018-19-5	0.973
256	Disulfiram	97-77-8	0.407
257	Acetaminophen	103-90-2	0.941
258	Alfuzosin hydrochloride	81403-68-1	1.089
259	Antazoline hydrochloride	2508-72-7	1.139
260	Budesonide	51333-22-3	1.044
261	Zalcitabine	7481-89-2	1.168
262	Diltiazem hydrochloride	33286-22-5	0.935
263	Glimepiride	93479-97-1	0.968
264	Flunixin meglumine	42461-84-7	1.061
265	Cefuroxime sodium	56238-63-2	0.036
266	Cefdinir	91832-40-5	0.246
267	Mirtazapine	85650-52-8	1.086
268	Brinzolamide	138890-62-7	1.001
269	Felodipine	72509-76-3	1.117
270	Clemastine fumarate	14976-57-9	0.947
271	Bosutinib	380843-75-4	0.035
272	Oxaliplatin	61825-94-3	0.987
273	Nebivolol hydrochloride	152520-56-4	0.841
274	Rocuronium bromide	119302-91-9	0.941
275	Mitoxantrone dihydrochloride	70476-82-3	1.01
276	Tripelennamine hydrochloride	154-69-8	1.142
277	Sulfisoxazole	127-69-5	0.988
278	Nisoldipine	63675-72-9	1.018
279	Maprotiline hydrochloride	10347-81-6	1.058
280	Ticagrelor	274693-27-5	1.081
281	Benazepril hydrochloride	86541-74-4	0.935
282	Loteprednol etabonate	82034-46-6	1.015
283	Clopidogrel	113665-84-2	0.999
284	Fluticasone (propionate)	80474-14-2	1.009
285	Linagliptin	668270-12-0	1.042
286	Levetiracetam	102767-28-2	1.124
287	Secnidazole	3366-95-8	0.989
288	Sulfameter	651-06-9	1.135
289	Irinotecan Hydrochloride	100286-90-6	1.209
290	Propantheline bromide	50-34-0	0.983
291	Clevidipine	167221-71-8	1.079
292	Acebutolol hydrochloride	34381-68-5	1.061
293	Perindopril erbumine	107133-36-8	1.025
294	Verapamil hydrochloride	152-11-4	1.071
295	(R)-Lansoprazole	138530-94-6	1.076
296	Aztreonam	78110-38-0	0.04
297	Itraconazole	84625-61-6	1.082
298	Doxorubicin hydrochloride	25316-40-9	0.981
299	Erythromycin	114-07-8	0.038
300	Novobiocin Sodium	1476-53-5	0.038
301	Cloxacillin sodium monohydrate	7081-44-9	0.82
302	Choline chloride	67-48-1	0.983
303	Vitamin B12	68-19-9	1.008
304	Trimipramine maleate	521-78-8	1.057
305	Mexiletine hydrochloride	5370-01-4	1.077
306	Estradiol	50-28-2	1.109
307	Granisetron hydrochloride	107007-99-8	1.106
308	Azilsartan	147403-03-0	1.164
309	Capsaicin	404-86-4	1.145
310	Tolbutamide	64-77-7	1.158
311	Cefmetazole sodium	56796-39-5	0.978
312	Oxybutynin chloride	1508-65-2	1.051
313	Sparfloxacin	110871-86-8	0.687
314	Metronidazole	443-48-1	0.855
315	Vitamin D2	50-14-6	1.01
316	Repaglinide	135062-02-1	1.072
317	Perphenazine	58-39-9	0.867
318	Adapalene	106685-40-9	1.117
319	Valacyclovir hydrochloride	124832-27-5	1.085
320	Milrinone	78415-72-2	1.022
321	Minocycline hydrochloride	13614-98-7	0.04
322	Mifepristone	84371-65-3	1.153
323	Loratadine	79794-75-5	0.906
324	Aminoglutethimide	125-84-8	1.059
325	Chlortetracycline hydrochloride	64-72-2	0.852
326	(Z)-Capsaicin	25775-90-0	0.891
327	Ciclopirox olamine	41621-49-2	0.963
328	Doxylamine succinate	562-10-7	1.058
329	Rasagiline	136236-51-6	1.155
330	Podofilox	518-28-5	1.141
331	Cefprozil monohydrate	121123-17-9	1.096
332	Penicillin V Potassium	132-98-9	1.101
333	Beclometasone dipropionate	5534-09-8	1.108
334	Salbutamol	18559-94-9	1.136
335	Lidocaine hydrochloride	73-78-9	1.035
336	Orphenadrine hydrochloride	341-69-5	0.953
337	Nalidixic acid sodium salt	3374-05-8	0.927
338	Nifedipine	21829-25-4	0.971
339	Fenofibrate	49562-28-9	0.884
340	Rifaximin	80621-81-4	0.05
341	Trimethoprim	738-70-5	1.184
342	Mebendazole	31431-39-7	1.149
343	Palonosetron hydrochloride	135729-62-3	1.072
344	Leflunomide	75706-12-6	1.075
345	Oxiconazole nitrate	64211-46-7	0.044
346	Cisapride	81098-60-4	1.069
347	Auranofin	34031-32-8	0.036
348	(±) Clopidogrel hydrogen sulfate	135046-48-9	1.109
349	Sodium etidronate	7414-83-7	1.078
350	Ceftazidime	72558-82-8	0.86
351	Norfloxacin	70458-96-7	0.865
352	Propylthiouracil	51-52-5	1.074
353	Nafcillin sodium monohydrate	7177-50-6	0.989
354	Nitrofurantoin	67-20-9	0.939
355	Triclosan	3380-34-5	0.037
356	Artemether	71963-77-4	0.039
357	Disopyramide	3737-09-5	1.117
358	Permethrin	52645-53-1	1.098
359	Tetracycline	60-54-8	0.928
360	Trifluoperazine dihydrochloride	440-17-5	0.039
361	Tolterodine tartrate	124937-52-6	1.155
362	Ampicillin	69-53-4	1.093
363	Amiodarone hydrochloride	19774-82-4	1.084
364	Amoxicillin trihydrate	61336-70-7	1.069
365	6-Mercaptopurine hydrate	6112-76-1	1.096
366	Promethazine hydrochloride	58-33-3	1.148
367	Ethionamide	536-33-4	0.038
368	Olopatadine hydrochloride	140462-76-6	1.169
369	Topotecan hydrochloride	119413-54-6	1.11
370	Temozolomide	85622-93-1	1.022
371	Tiotropium bromide	136310-93-5	0.956
372	Sulfapyridine	144-83-2	1.109
373	Sulfathiazole	72-14-0	1.097
374	Gefitinib	184475-35-2	1.002
375	Rivaroxaban	366789-02-8	1.061
376	Rofecoxib	162011-90-7	1.055
377	Milnacipran hydrochloride	101152-94-7	1.061
378	Mitotane	53-19-0	1.006
379	Diethylstilbestrol	56-53-1	0.035
380	Butenafine hydrochloride	101827-46-7	0.88
381	Ketorolac tromethamine salt	74103-07-4	0.952
382	Piperacillin sodium	59703-84-3	1.037
383	Bacitracin	1405-87-4	1.011
384	Sulfamethazine	57-68-1	1.004
385	Medrysone	2668-66-8	1.262
386	Indacaterol maleate	753498-25-8	1.029
387	Altretamine	645-05-6	1.149
388	Alvimopan	156053-89-3	1.143
389	Hydrocortisone acetate	50-03-3	1.124
390	Azathioprine	446-86-6	1.17
391	Thio-TEPA	52-24-4	1.208
392	Clonidine hydrochloride	4205-91-8	1.033
393	Nabumetone	42924-53-8	1.055
394	Cromolyn sodium	15826-37-6	1.113
395	Tazobactam	89786-04-9	1.033
396	Triprolidine hydrochloride monohydrate	6138-79-0	1.153
397	Prazosin hydrochloride	19237-84-4	0.783
398	Cytarabine	147-94-4	0.99
399	Lincomycin hydrochloride	859-18-7	0.996
400	Vincristine sulfate	2068-78-2	1.04
401	Vilazodone Hydrochloride	163521-08-2	1.03
402	Tropicamide	1508-75-4	1.14
403	Carteolol hydrochloride	51781-21-6	1.15
404	Deoxycholic acid	83-44-3	1.19
405	Cholic Acid	81-25-4	1.156
406	Olaparib	763113-22-0	1.169
407	Buspirone hydrochloride	33386-08-2	1.167
408	Isoprenaline hydrochloride	51-30-9	1.133
409	Meclizine dihydrochloride	1104-22-9	0.839
410	Vancomycin hydrochloride	1404-93-9	0.806
411	Norgestrel	6533-00-2	1
412	Ruxolitinib phosphate	1092939-17-7	1.074
413	Theobromine	83-67-0	0.952
414	5-Aminosalicylic Acid	89-57-6	1.131
415	Fulvestrant	129453-61-8	1.098
416	Molindone hydrochloride	15622-65-8	1.022
417	Tetrabenazine	58-46-8	1.145
418	Oxaprozin	21256-18-8	1.149
419	Simvastatin	79902-63-9	0.779
420	Pralidoxime Chloride	51-15-0	1.193
421	2-Thiouracil	141-90-2	0.808
422	Ganciclovir	82410-32-0	0.791
423	Allopurinol	315-30-0	0.895
424	Amitriptyline hydrochloride	549-18-8	1.043
425	Ketoconazole	65277-42-1	1.103
426	Lamotrigine	84057-84-1	1.111
427	Lamivudine	134678-17-4	1.122
428	Ribavirin	36791-04-5	1.176
429	Orlistat	96829-58-2	1.153
430	Pravastatin sodium	81131-70-6	1.197
431	Lansoprazole	103577-45-3	1.166
432	Bendazol	621-72-7	1.198
433	Lithocholic acid	434-13-9	0.817
434	Natamycin	7681-93-8	0.967
435	Hydroxyurea	127-07-1	1.033
436	Febuxostat	144060-53-7	1.019
437	Rifampicin	13292-46-1	0.05
438	Piroxicam	36322-90-4	1.137
439	Omeprazole	73590-58-6	1.12
440	Carglumic Acid	1188-38-1	0.997
441	Furazolidone	67-45-8	0.04
442	Ethosuximide	77-67-8	0.961
443	Urea	57-13-6	0.961
444	D-Carnitine hydrochloride	10017-44-4	0.993
445	Cefonicid sodium	61270-78-8	1.02
446	Acetylcysteine	616-91-1	0.799
447	Clioquinol	130-26-7	0.975
448	Niacin	59-67-6	1.118
449	6-Aminocaproic acid	60-32-2	0.983
450	Sulfamethoxazole	723-46-6	1.113
451	D-Glucose	50-99-7	1.098
452	Mefenamic acid	61-68-7	1.046
453	Tinidazole	19387-91-8	1.1
454	Topiramate	97240-79-4	1.093
455	Guaifenesin	93-14-1	0.944
456	Pilocarpine nitrate	148-72-1	1.169
457	Chlormezanone	80-77-3	1.172
458	Terconazole	67915-31-5	1.01
459	Sulfasalazine	599-79-1	1.074
460	Cefotaxime sodium	64485-93-4	0.046
461	Tetracycline hydrochloride	64-75-5	1.095
462	Busulfan	55-98-1	1.165
463	Reserpine	50-55-5	1.106
464	Lactulose	4618-18-2	1.134
465	Tannic acid	1401-55-4	1.118
466	Procaine hydrochloride	51-05-8	0.99
467	Pilocarpine Hydrochloride	54-71-7	0.988
468	Enoxacin hydrate	84294-96-2	0.924
469	1-Docosanol	661-19-8	1.01
470	Quinapril hydrochloride	82586-55-8	1.061
471	Prilocaine hydrochloride	1786-81-8	1.145
472	Cimetidine	51481-61-9	1.087
473	Triamcinolone	124-94-7	1.014
474	Ethambutol dihydrochloride	1070-11-7	1.021
475	Amisulpride	71675-85-9	1.004
476	Propranolol hydrochloride	318-98-9	0.82
477	Diflunisal	22494-42-4	0.931
478	Triamcinolone acetonide	76-25-5	1.045
479	Tamoxifen Citrate	54965-24-1	0.041
480	Dapsone	80-08-0	0.906
481	Diphylline	479-18-5	1.112
482	Sulfadoxine	2447-57-6	0.975
483	Ketoprofen	22071-15-4	1.091
484	Methimazole	60-56-0	1.095
485	L-Carnitine	541-15-1	1.098
486	Chenodeoxycholic acid	474-25-9	1.196
487	Pyrimethamine	58-14-0	1.205
488	Primaquine diphosphate	63-45-6	1.064
489	Adenosine	58-61-7	1.25
490	Idoxuridine	54-42-2	1.28
491	Cefepime Dihydrochloride Monohydrate	123171-59-5	0.036
492	Thiamine hydrochloride	67-03-8	1.353
493	Diclofenac	15307-86-5	0.916
494	Atomoxetine hydrochloride	82248-59-7	0.85
495	Noradrenaline bitartrate	69815-49-2	0.919
496	Cladribine	4291-63-8	0.949
497	Pimozide	2062-78-4	0.037
498	Cefazolin sodium	27164-46-1	1.007
499	Penicillin G sodium salt	69-57-8	0.995
500	Phenytoin	57-41-0	1.066
501	Isradipine	75695-93-1	1.085
502	Cefixime	79350-37-1	0.037
503	Sulfadiazine	68-35-9	1.058
504	Sulfamerazine	127-79-7	1.149
505	Decamethonium bromide	541-22-0	0.849
506	L-Ascorbic acid	50-81-7	0.653
507	Nicotinamide	98-92-0	0.918
508	Azelaic acid	123-99-9	0.864
509	Trometamol	77-86-1	0.766
510	Griseofulvin	126-07-8	1.031
511	Amlodipine	88150-42-9	0.762
512	Phenazopyridine hydrochloride	136-40-3	0.779
513	Fluconazole	86386-73-4	0.828
514	Ibuprofen	15687-27-1	0.838
515	Tadalafil	171596-29-5	0.76
516	4-Nonylphenol polyethoxylate	26027-38-3	1.044
517	Thiabendazole	148-79-8	0.792
518	Stavudine	3056-17-5	0.685
519	Cefditoren pivoxil	117467-28-4	0.677
520	Amantadine hydrochloride	665-66-7	0.742
521	Capecitabine	154361-50-9	0.683
522	Methocarbamol	532-03-6	0.94
523	Torsemide	56211-40-6	0.769
524	Terbinafine hydrochloride	78628-80-5	0.76
525	Loxapine succinate	27833-64-3	0.734
526	Sodium 2-mercaptoethanesulfonate	19767-45-4	0.816
527	Gemfibrozil	25812-30-0	0.856
528	D-(+)-Glucono-1,5-lactone	90-80-2	1.151
529	Lomefloxacin	98079-51-7	0.975
530	Zidovudine	30516-87-1	0.035
531	Diethylcarbamazine citrate	1642-54-2	0.734
532	Pyrazinamide	98-96-4	0.908
533	Trifluridine	70-00-8	0.769
534	17α-Hydroxyprogesterone	68-96-2	1.129
535	Ritodrine hydrochloride	23239-51-2	0.763
536	Clarithromycin	81103-11-9	0.036
537	Praziquantel	55268-74-1	0.74
538	Betamethasone dipropionate	5593-20-4	0.781
539	Butoconazole nitrate	64872-77-1	0.051
540	Dicyclomine hydrochloride	67-92-5	1
541	Carbinoxamine Maleate Salt	3505-38-2	1.085
542	Dasatinib	302962-49-8	0.792
543	Axitinib	319460-85-0	0.954
544	Acyclovir	59277-89-3	0.925
545	Deferasirox	201530-41-8	1.021
546	Candesartan	139481-59-7	1.153
547	Ramelteon	196597-26-9	1.048
548	Mupirocin	12650-69-0	0.037
549	Entacapone	130929-57-6	1.22
550	Duloxetine hydrochloride	136434-34-9	0.818
551	Trospium chloride	10405-02-4	0.853
552	Omeprazole sulfide	73590-85-9	1.033
553	Rimantadine hydrochloride	1501-84-4	1.104
554	Trilostane	13647-35-3	1.023
555	Fesoterodine fumarate	286930-03-8	1.069
556	Ciclopirox	29342-05-0	0.947
557	Indapamide	26807-65-8	1.027
558	Teniposide	29767-20-2	0.929
559	Nilotinib	641571-10-0	1.03
560	Ritonavir	155213-67-5	0.914
561	Aliskiren hemifumarate	173334-58-2	0.93
562	Miglitol	72432-03-2	0.844
563	Darifenacin hydrobromide	133099-07-7	0.994
564	Acetohydroxamic acid	546-88-3	1.148
565	Bazedoxifene acetate	198481-33-3	1.057
566	Sodium 4-phenylbutyrate	1716-12-7	1.072
567	Iloperidone	133454-47-4	1.155
568	Drospirenone	67392-87-4	1.105
569	Naftifine hydrochloride	65473-14-5	1.07
570	Olsalazine disodium	6054-98-4	1.075
571	Doxepin hydrochloride	1229-29-4	0.9
572	Raloxifene hydrochloride	82640-04-8	0.879
573	Chlorpheniramine maleate	113-92-8	0.981
574	Tegaserod maleate	189188-57-6	1.024
575	Prednisolone	50-24-8	0.96
576	Tolmetin	26171-23-3	1.118
577	Nitrofurazone	59-87-0	1.098
578	Cisplatin	15663-27-1	0.928
579	Deferiprone	30652-11-0	1.04
580	Aripiprazole	129722-12-9	0.818
581	Crizotinib	877399-52-5	0.969
582	Nateglinide	105816-04-4	1.143
583	Adefovir dipivoxil	142340-99-6	1.086
584	Rosuvastatin	287714-41-4	1.01
585	Montelukast	158966-92-8	1.117
586	Doxycycline	564-25-0	0.719
587	Erlotinib hydrochloride	183319-69-9	0.99
588	Oxytetracycline	79-57-2	1.243
589	Sulfabenzamide	127-71-9	0.9
590	Pemetrexed disodium	150399-23-8	0.91
591	S-(+)-Ketoprofen	22161-81-5	0.909
592	Acitretin	55079-83-9	0.921
593	Bedaquiline	843663-66-1	0.947
594	Asenapine Maleate	85650-56-2	0.899
595	Lumacaftor	936727-05-8	1.005
596	Vortioxetine	508233-74-7	1.058
597	Tenofovir alafenamide	379270-37-8	0.986
598	Articaine hydrochloride	23964-57-0	1.081
599	Luliconazole	187164-19-8	1.059
600	Spectinomycin dihydrochloride	21736-83-4	1.109
601	Benzoic acid	65-85-0	0.957
602	Guanfacine hydrochloride	29110-48-3	0.74
603	Varenicline Tartrate	375815-87-5	0.879
604	Alogliptin Benzoate	850649-62-6	0.9
605	Cinacalcet hydrochloride	364782-34-3	0.052
606	Bortezomib	179324-69-7	1.004
607	Candesartan Cilexetil	145040-37-5	1.128
608	Olanzapine	132539-06-1	0.856
609	Telmisartan	144701-48-4	0.788
610	Nizatidine	76963-41-2	0.874
611	Norethindrone	68-22-4	0.809
612	Dehydroisoandrosterone 3-acetate	853-23-6	1.011
613	Chlorpromazine hydrochloride	69-09-0	0.887
614	Vorinostat	149647-78-9	0.678
615	Terbutaline Sulfate	23031-32-5	0.722
616	Exemestane	107868-30-4	0.811
617	D-Cycloserine	68-41-7	0.976
618	Letrozole	112809-51-5	1.03
619	RS 61443	115007-34-6	1.006
620	Naproxen	22204-53-1	0.918
621	Lomustine	13010-47-4	0.904
622	Valproic acid sodium salt	1069-66-5	0.959
623	Glipizide	29094-61-9	0.977
624	Dyclonine hydrochloride	536-43-6	1.083
625	Pramipexole	104632-26-0	1.064
626	Ezetimibe	163222-33-1	0.79
627	Tacrolimus	104987-11-3	0.906
628	Vecuronium bromide	50700-72-6	0.857
629	Nevirapine	129618-40-2	1.056
630	Pergolide mesylate	66104-23-2	1.056
631	Metaxalone	1665-48-1	0.998
632	Irbesartan	138402-11-6	0.784
633	Lopinavir	192725-17-0	0.733
634	Prostaglandin E1	745-65-3	0.853
635	Famotidine	76824-35-6	0.968
636	Levocetirizine	130018-77-8	1.068
637	Esomeprazole Sodium	161796-78-7	1.094
638	Rivastigmine tartrate	129101-54-8	0.768
639	Rifapentine	61379-65-5	0.043
640	Tiopronin	1953-02-2	1.022
641	Dipyridamole	58-32-2	0.858
642	Trazodone hydrochloride	25332-39-2	1.099
643	Imatinib Mesylate	220127-57-1	1.101
644	Rosiglitazone maleate	155141-29-0	0.866
645	Paroxetine hydrochloride	78246-49-8	0.761
646	Deferoxamine Mesylate	138-14-7	0.846
647	Amlexanox	68302-57-8	0.93
648	Amoxapine	14028-44-5	1.055
649	Neostigmine methyl sulfate	51-60-5	1.156
650	Glibenclamide	10238-21-8	0.978
651	Penciclovir	39809-25-1	0.968
652	Ramipril	87333-19-5	0.891
653	Famciclovir	104227-87-4	0.927
654	Tenofovir	147127-20-6	0.888
655	Rabeprazole sodium	117976-90-6	0.873
656	Aminophylline	317-34-0	1.004
657	Fludrocortisone acetate	514-36-3	0.979
658	Nitisinone	104206-65-7	0.916
659	Methacholine Chloride	62-51-1	1.039
660	Enalapril Maleate	76095-16-4	1.037
661	Framycetin sulfate	4146-30-9	1.118
662	Mirabegron	223673-61-8	1.035
663	Tipiracil hydrochloride	183204-72-0	1.127
664	Dutasteride	164656-23-9	1.192
665	Abemaciclib	1231929-97-7	1.068
666	Chlorzoxazone	95-25-0	1.154
667	Liothyronine	6893-02-3	1.122
668	Daptomycin	103060-53-3	0.891
669	Vinblastine sulfate	143-67-9	1.136
670	Edoxaban Tosylate Monohydrate	1229194-11-9	0.975
671	Vemurafenib	918504-65-1	0.991
672	Ziprasidone	146939-27-7	0.938
673	Chlorprothixene hydrochloride	6469-93-8	1.157
674	Ponatinib	943319-70-8	0.791
675	Pimavanserin	706779-91-1	1.04
676	Montelukast sodium	151767-02-1	1.037
677	Tazemetostat	1403254-99-8	0.97
678	Pomalidomide	19171-19-8	1.075
679	Baricitinib phosphate	1187595-84-1	1.047
680	Ciclesonide	126544-47-6	0.966
681	Maribavir	176161-24-3	1.033
682	Tezacaftor	1152311-62-0	0.999
683	Isavuconazole	241479-67-4	0.935
684	Glutathione oxidized	27025-41-8	1.372
685	(-)-Sparteine sulfate pentahydrate	6160-12-9	0.875
686	Brexpiprazole	913611-97-9	0.914
687	Temsirolimus	162635-04-3	0.914
688	Afatinib	439081-18-2	0.926
689	Venetoclax	1257044-40-8	0.948
690	MLN9708	1201902-80-8	0.964
691	Felbamate	25451-15-4	0.95
692	Ixazomib	1072833-77-2	1.031
693	Raltegravir potassium	871038-72-1	0.993
694	Pexidartinib	1029044-16-3	0.977
695	Fexinidazole	59729-37-2	0.975
696	Benzthiazide	91-33-8	1.074
697	Diphenidol hydrochloride	3254-89-5	0.837
698	Cilastatin	82009-34-5	0.782
699	Bimatoprost	155206-00-1	0.941
700	Succimer	304-55-2	1.023
701	Ulipristal acetate	126784-99-4	0.903
702	Etravirine	269055-15-4	1.033
703	Ivabradine hydrochloride	148849-67-6	0.957
704	Dienogest	65928-58-7	0.891
705	Rufinamide	106308-44-5	0.936
706	Dolasetron Mesylate hydrate	878143-33-0	0.984
707	Peramivir Trihydrate	1041434-82-5	0.796
708	L-Thyroxine	51-48-9	1.144
709	DL-Panthenol	16485-10-2	0.929
710	Tauroursodeoxycholate	14605-22-2	0.789
711	Didanosine	69655-05-6	0.677
712	Prucalopride	179474-81-8	1.036
713	Pitavastatin calcium	147526-32-7	1.008
714	Tirofiban hydrochloride monohydrate	150915-40-5	1.057
715	Aclidinium bromide	320345-99-1	0.982
716	Alcaftadine	147084-10-4	0.955
717	Pazopanib	444731-52-6	0.984
718	Entecavir	142217-69-4	0.975
719	Carbidopa monohydrate	38821-49-7	0.916
720	Sodium montmorillonite	1318-93-0	1.072
721	Cefaclor monohydrate	70356-03-5	0.876
722	Osimertinib	1421373-65-0	0.773
723	Dacomitinib	1110813-31-4	0.931
724	Dextromilnacipran	96847-55-1	1.077
725	Mecamylamine hydrochloride	826-39-1	0.959
726	Telbivudine	3424-98-4	1.047
727	Daclatasvir dihydrochloride	1009119-65-6	1.037
728	Fedratinib	936091-26-8	0.9
729	Darunavir Ethanolate	635728-49-3	0.815
730	Neratinib	698387-09-6	0.779
731	Avanafil	330784-47-9	0.934
732	Olmesartan Medoxomil	144689-63-4	0.977
733	Tigecycline	220620-09-7	1.109
734	Doripenem monohydrate	364622-82-2	0.831
735	Tolvaptan	150683-30-0	0.762
736	Elvitegravir	697761-98-1	0.87
737	Efinaconazole	164650-44-6	0.764
738	Dolutegravir sodium	1051375-19-9	1.018
739	Rilpivirine	500287-72-9	1.032
740	Apalutamide	956104-40-8	0.841
741	Scopolamine hydrobromide	114-49-8	0.901
742	Verteporfin	129497-78-5	0.985
743	Atorvastatin hemicalcium salt	134523-03-8	0.919
744	Clobetasol propionate	25122-46-7	1.082
745	Cefotiam hydrochloride	66309-69-1	1.084
746	Bethanechol chloride	590-63-6	0.852
747	Vorapaxar sulfate	705260-08-8	0.978
748	6-Thioguanine	154-42-7	0.936
749	Selumetinib	606143-52-6	0.782
750	Enzalutamide	915087-33-1	0.809
751	Abiraterone Acetate	154229-18-2	0.924
752	Emtricitabine	143491-57-0	0.905
753	Irinotecan	97682-44-5	0.913
754	Imatinib	152459-95-5	0.864
755	Palbociclib monohydrochloride	827022-32-2	1.005
756	Sulbactam	68373-14-8	1.084
757	ALK-IN-1	1197958-12-5	1.115
758	Posaconazole	171228-49-2	1.118
759	Carmustine	154-93-8	0.93
760	Quetiapine hemifumarate	111974-72-2	0.815
761	Abiraterone	154229-19-3	1.08
762	Abemaciclib methanesulfonate	1231930-82-7	0.917
763	Ropinirole hydrochloride	91374-20-8	1.043
764	Povidone iodine	25655-41-8	0.999
765	Chlorhexidine diacetate	56-95-1	0.036
766	Selenomethionine	1464-42-2	0.999
767	Solifenacin succinate	242478-38-2	0.962
768	Deoxycorticosterone acetate	56-47-3	1.057
769	Flumethasone	2135-17-3	1.184
770	Droperidol	548-73-2	0.99
771	Naltrexone hydrochloride	16676-29-2	1.105
772	Diazoxide	364-98-7	1.068
773	Tanshinone IIA sulfonate sodium	69659-80-9	1.075
774	Citalopram hydrobromide	59729-32-7	1.113
775	Vandetanib	443913-73-3	1.077
776	Demeclocycline hydrochloride	64-73-3	0.99
777	Paliperidone	144598-75-4	1.129
778	Medroxyprogesterone Acetate	71-58-9	1.151
779	Megestrol acetate	595-33-5	1.139
780	Promazine hydrochloride	53-60-1	1.288
781	Dexchlorpheniramine Maleate	2438-32-6	0.984
782	Gatifloxacin	112811-59-3	0.703
783	Nepafenac	78281-72-8	1.053
784	Dacarbazine	4342-03-4	1.016
785	Phentolamine mesylate	65-28-1	1.05
786	Mycophenolic acid	24280-93-1	1.077
787	Hydroxyzine dihydrochloride	2192-20-3	1.044
788	Levonorgestrel	797-63-7	1.132
789	Flumazenil	78755-81-4	1.087
790	Etoposide	33419-42-0	1.023
791	Atazanavir sulfate	229975-97-7	1.161
792	Clidinium bromide	3485-62-9	1.189
793	Propafenone	54063-53-5	0.932
794	Lapatinib	231277-92-2	0.911
795	Voriconazole	137234-62-9	1.042
796	Eplerenone	107724-20-9	1.061
797	Paclitaxel	33069-62-4	0.937
798	Galanthamine hydrobromide	1953-04-4	1.14
799	Chlorprothixene	113-59-7	0.973
800	Sorafenib tosylate	475207-59-1	0.045
